# Supplementary material for: Lactobacillus gasseri LG-G12 Restores Gut Microbiota and Intestinal Health in Obesity Mice on Ceftriaxone Therapy
Source: Foods. 2023 Mar 3;12(5):1092. doi: 10.3390/foods12051092 (PMC10001121; doi:10.3390/foods12051092)
Supplement: Supplementary file 1 [file foods-12-01092-s001.zip]

Archive with 1 entries (1 files):
- foods-2140124-supplementary.pdf
